# Supplementary material for: Constructing a neutrophil extracellular trap model based on machine learning to predict clinical outcomes and immune therapy responses in oral squamous cell carcinoma
Source: Front Genet. 2025 Sep 8;16:1616868. doi: 10.3389/fgene.2025.1616868 (PMC12450687; doi:10.3389/fgene.2025.1616868)
Supplement: Supplementary file 2 [file Table3.xlsx]

## Sheet: KEGG
category	subcategory	ID	Description	GeneRatio	BgRatio	pvalue	p.adjust	qvalue	geneID	Count
Cellular Processes	Cell growth and death	hsa04217	Necroptosis	5/32	159/8764	0.00025009	0.022213	0.0188164	PYGL/IL1A/SLC25A4/PLA2G4C/CAMK2A	5
Environmental Information Processing	Signal transduction	hsa04020	Calcium signaling pathway	6/32	253/8764	0.000262876	0.022213	0.0188164	SLC25A4/CASQ2/PLN/CAMK2A/MYLK4/P2RX6	6
Metabolism	Lipid metabolism	hsa00071	Fatty acid degradation	2/32	43/8764	0.0106248	0.128256	0.108644	ACADM/ADH1B	2
Organismal Systems	Endocrine system	hsa04921	Oxytocin signaling pathway	3/32	154/8764	0.0181794	0.162682	0.137806	PLA2G4C/CAMK2A/MYLK4	3
Environmental Information Processing	Signal transduction	hsa04370	VEGF signaling pathway	2/32	59/8764	0.0194161	0.162682	0.137806	MAPK13/PLA2G4C	2
Environmental Information Processing	Signal transduction	hsa04022	cGMP-PKG signaling pathway	3/32	166/8764	0.0221402	0.162682	0.137806	SLC25A4/PLN/MYLK4	3
Organismal Systems	Immune system	hsa04664	Fc epsilon RI signaling pathway	2/32	68/8764	0.0253307	0.170972	0.144829	MAPK13/PLA2G4C	2
Human Diseases	Infectious disease: bacterial	hsa05152	Tuberculosis	3/32	180/8764	0.0273151	0.170972	0.144829	IL1A/MAPK13/CAMK2A	3
Organismal Systems	Endocrine system	hsa03320	PPAR signaling pathway	2/32	75/8764	0.0303745	0.173816	0.147238	ACADM/ADIPOQ	2
Organismal Systems	Sensory system	hsa04750	Inflammatory mediator regulation of TRP channels	3/32	98/8764	0.00531645	0.114678	0.0971427	MAPK13/PLA2G4C/CAMK2A	3
Human Diseases	Endocrine and metabolic disease	hsa04936	Alcoholic liver disease	4/32	142/8764	0.00166985	0.0844397	0.0715279	MAPK13/ACADM/ADIPOQ/ADH1B	4
Organismal Systems	Circulatory system	hsa04261	Adrenergic signaling in cardiomyocytes	4/32	154/8764	0.00224778	0.0844397	0.0715279	ACTC1/MAPK13/PLN/CAMK2A	4
Metabolism	Global and overview maps	hsa01230	Biosynthesis of amino acids	3/32	75/8764	0.00249822	0.0844397	0.0715279	IDH2/GOT1/PFKM	3
Organismal Systems	Endocrine system	hsa04912	GnRH signaling pathway	3/32	93/8764	0.00459221	0.114678	0.0971427	MAPK13/PLA2G4C/CAMK2A	3
Human Diseases	Cardiovascular disease	hsa05415	Diabetic cardiomyopathy	4/32	203/8764	0.00604645	0.114678	0.0971427	MAPK13/SLC25A4/PLN/CAMK2A	4
Metabolism	Global and overview maps	hsa01210	2-Oxocarboxylic acid metabolism	2/32	33/8764	0.00635504	0.114678	0.0971427	IDH2/GOT1	2
Organismal Systems	Endocrine system	hsa04922	Glucagon signaling pathway	3/32	107/8764	0.0067857	0.114678	0.0971427	PYGL/PFKM/CAMK2A	3
Metabolism	Amino acid metabolism	hsa00350	Tyrosine metabolism	2/32	36/8764	0.00753125	0.115707	0.0980143	GOT1/ADH1B	2
Metabolism	Global and overview maps	hsa01200	Carbon metabolism	3/32	115/8764	0.00827633	0.116558	0.0987352	IDH2/GOT1/PFKM	3
Organismal Systems	Immune system	hsa04611	Platelet activation	3/32	124/8764	0.0101677	0.128256	0.108644	MAPK13/PLA2G4C/MYLK4	3
Metabolism	Carbohydrate metabolism	hsa00620	Pyruvate metabolism	2/32	47/8764	0.0126044	0.140609	0.119108	ACYP2/ADH1B	2
Organismal Systems	Endocrine system	hsa04910	Insulin signaling pathway	3/32	137/8764	0.0133121	0.140609	0.119108	PYGL/PPP1R3C/PPP1R3F	3
Human Diseases	Endocrine and metabolic disease	hsa04932	Non-alcoholic fatty liver disease	3/32	155/8764	0.0184928	0.162682	0.137806	IL1A/MAPK13/ADIPOQ	3
Cellular Processes	Cell growth and death	hsa04218	Cellular senescence	3/32	156/8764	0.0188092	0.162682	0.137806	IL1A/MAPK13/SLC25A4	3
Metabolism	Amino acid metabolism	hsa00400	Phenylalanine, tyrosine and tryptophan biosynthesis	1/32	6/8764	0.0217149	0.162682	0.137806	GOT1	1
Metabolism	Metabolism of other amino acids	hsa00470	D-Amino acid metabolism	1/32	6/8764	0.0217149	0.162682	0.137806	DGLUCY	1
Metabolism	Carbohydrate metabolism	hsa00010	Glycolysis / Gluconeogenesis	2/32	67/8764	0.0246411	0.170972	0.144829	PFKM/ADH1B	2
Human Diseases	Cancer: overview	hsa05230	Central carbon metabolism in cancer	2/32	70/8764	0.0267333	0.170972	0.144829	IDH2/PFKM	2
Organismal Systems	Digestive system	hsa04971	Gastric acid secretion	2/32	76/8764	0.0311253	0.173816	0.147238	CAMK2A/MYLK4	2
Human Diseases	Infectious disease: bacterial	hsa05133	Pertussis	2/32	76/8764	0.0311253	0.173816	0.147238	IL1A/MAPK13	2
Human Diseases	Infectious disease: parasitic	hsa05140	Leishmaniasis	2/32	77/8764	0.0318835	0.173816	0.147238	IL1A/MAPK13	2
Cellular Processes	Transport and catabolism	hsa04146	Peroxisome	2/32	83/8764	0.0365843	0.193211	0.163667	IDH2/CRAT	2
Organismal Systems	Circulatory system	hsa04260	Cardiac muscle contraction	2/32	87/8764	0.0398584	0.204123	0.172911	ACTC1/CASQ2	2
