# Supplementary material for: Constructing a neutrophil extracellular trap model based on machine learning to predict clinical outcomes and immune therapy responses in oral squamous cell carcinoma
Source: Front Genet. 2025 Sep 8;16:1616868. doi: 10.3389/fgene.2025.1616868 (PMC12450687; doi:10.3389/fgene.2025.1616868)
Supplement: Supplementary file 4 [file Table1.xlsx]

## Sheet: Sheet 1
Model	Accuracy	Recall	Specificity	Precision
ENet	0.88	0.87	0.91	0.85
CoxBoost	0.79	0.76	0.82	0.74
Lasso	0.73	0.7	0.81	0.79
RF	0.61	0.64	0.58	0.66
Ridge	0.81	0.79	0.74	0.69
SVM	0.78	0.72	0.77	0.71
